# Supplementary material for: Human Stem Cell-Derived TRPV1-Positive Sensory Neurons: A New Tool to Study Mechanisms of Sensitization
Source: Cells. 2022 Sep 17;11(18):2905. doi: 10.3390/cells11182905 (PMC9497105; doi:10.3390/cells11182905)
Supplement: Supplementary file 1 [file cells-11-02905-s001.zip]

Archive with 1 entries (1 files):
- cells-1892327-supplementary.pdf
